# Supplementary material for: Microalgal Cultures for the Bioremediation of Urban Wastewaters in the Presence of Siloxanes
Source: Int J Environ Res Public Health. 2022 Feb 24;19(5):2634. doi: 10.3390/ijerph19052634 (PMC8909507; doi:10.3390/ijerph19052634)
Supplement: Supplementary file 1 [file ijerph-19-02634-s001.zip]

Archive with 1 entries (1 files):
- ijerph-1577040-supplementary.pdf
